# Supplementary material for: Elimination of virus-like particles reduces protein aggregation and extends replicative lifespan in Saccharomyces cerevisiae
Source: Proc Natl Acad Sci U S A. 2024 Mar 25;121(14):e2313538121. doi: 10.1073/pnas.2313538121 (PMC10998562; doi:10.1073/pnas.2313538121)
Supplement: Supplementary file 2 — Dataset S01 (XLSX) [file pnas.2313538121.sd01.xlsx]

## Sheet: Table S1 strains, plasmids
Supplementary Table S1: Strains used in the study.
Name	Genotype	Origin
BY4741	MATa, his3Δ1, leu2Δ0, met15Δ0, ura3∆	EUROSCARF
guk1-7-GFP	MATa, his3Δ1::pGPD-guk1-7-GFP-HIS3, leu2Δ0, met15Δ0, ura3Δ0	Schneider et al., 2022 (based on plasmids from Thibault Mayor lab, UBC, Canada)
Hsp104-GFP	MATa, HSP104-GFP-HIS3, leu2Δ0, met15Δ0, ura3Δ0	Yeast GFP library (Huh et al., 2003)
guk1-7-mRuby2 Tom70-GFP	MATa, TOM70-GFP-HIS3, leu2Δ0::pGPD-guk1-7-mRuby2-LEU2, met15Δ0, ura3Δ0	This study, Schneider et al., 2022, Yeast GFP library (Huh et al., 2003)
gus1-3-mRuby2 Tom70-GFP	MATa, TOM70-GFP-HIS3, leu2Δ0::pGPD-gus1-3-mRuby2-LEU2, met15Δ0, ura3Δ0	This study, Schneider et al., 2022, Yeast GFP library (Huh et al., 2003)
pro3-1-mRuby2 Tom70-GFP	MATa, TOM70-GFP-HIS3, leu2Δ0::pGPD-pro3-1-mRuby2-LEU2, met15Δ0, ura3Δ0	This study, Schneider et al., 2022, Yeast GFP library (Huh et al., 2003)
gus1-3-GFP gus1-3-mCherry	MATa, his3Δ1::pGPD-gus1-3-GFP-HIS3, leu2Δ0, met15Δ0, ura3Δ0, lys2Δ::pGPD-gus1-3-mCherry-LEU2	Schneider et al., 2022 (based on plasmids from Thibault Mayor lab, UBC, Canada)
Hsp104-GFP Tom70-mRuby2	MATa, HSP104-GFP-HIS3, Tom70-mRUBY2:HPHMX4, leu2Δ0, met15Δ0, ura3Δ0	This study
guk1-7-GFP Tom70-mRuby2	MATa, his3Δ1::pGPD-guk1-7-GFP-HIS3, Tom70-mRUBY2:HPHMX4, leu2Δ0, met15Δ0, ura3Δ0	This study
gus1-3-GFP Tom70-mRuby2	MATa, his3Δ1::pGPD-gus1-3-GFP-HIS3, Tom70-mRUBY2:HPHMX4, leu2Δ0, met15Δ0, ura3Δ0	This study
Hsp104-GFP (SGA)	MATa his3∆::kanMX4 can1∆::STE2pr-Sp_his5 lyp1∆ ura3∆0 met15∆0 HSP104-GFP-LEU2	Babazadeh et al., 2019
myo2-16 Hsp104-GFP (SGA)	MATa myo2-16:kanMX4 can1∆::STE2pr-Sp_his5 lyp1∆ ura3∆0 met15∆0 HSP104-GFP-LEU2	Babazadeh et al., 2019
gus1-3-GFP Tom70-mRuby2 SGA Query strain in Y7092	Mat alpha, can1∆::STE2pr-Sp_his5, lyp1∆, his3∆, leu2∆0, ura3∆0, met15∆0, Tom70-mRuby2-gus1-3-GFP:Tom70-HPHMX4	This study
Hsp104-GFP Tom70-mRuby2 SGA Query strain in Y7092	Mat alpha, can1∆::STE2pr-Sp_his5, lyp1∆, his3∆, leu2∆0, ura3∆0, met15∆0, Tom70-mRUBY2:HPHMX4, Hsp104-GFP:HIS3MX6	This study
Hsp104-GFP Tom70-mRuby2 clu1∆	MATa, HSP104-GFP-HIS3, Tom70-mRUBY2:HPHMX4, leu2Δ0, met15Δ0, ura3Δ0, clu1∆::kanMX	This study
gus1-3-GFP Tom70-mRuby2 clu1∆	MATa, TOM70-GFP-HIS3, leu2Δ0::pGPD-gus1-3-mRuby2-LEU2, met15Δ0, ura3Δ0, clu1∆::kanMX	This study
clu1∆	MATa, clu1∆::kanMX4, his3Δ1, leu2Δ0, met15Δ0, ura3∆	This study
clu1∆	MATa, clu1∆::NATMX, his3Δ1, leu2Δ0, met15Δ0, ura3∆	This study
CLU1-OE	MATa, GPD-CLU1-NATMX:CLU1, his3Δ1, leu2Δ0, met15Δ0, ura3Δ0	This study, PCR-based N-terminal tagging with pYM-N15 (Janke et al., 2004)
clu1∆ gus1-3-GFP	MATa, clu1∆::kanMX4, his3Δ1::pGPD-gus1-3-GFP-HIS3, his3Δ1, leu2Δ0, met15Δ0, ura3∆	This study
gus1-3-GFP Tom70-mRuby2 fis1∆	MATa, his3Δ1::pGPD-gus1-3-GFP-HIS3, Tom70-mRUBY2:HPHMX4, leu2Δ0, met15Δ0, ura3Δ0, fis1∆::kanMX	This study
gus1-3-GFP Tom70-mRuby2 mdm10∆	MATa, his3Δ1::pGPD-gus1-3-GFP-HIS3, Tom70-mRUBY2:HPHMX4, leu2Δ0, met15Δ0, ura3Δ0, mdm10∆::kanMX	This study
gus1-3-GFP Tom70-mRuby2 clu1∆ pCLU1	MATa, his3Δ1::pGPD-gus1-3-GFP-HIS3, Tom70-mRUBY2:HPHMX4, leu2Δ0, met15Δ0, ura3Δ0, clu1∆::kanMX, pPW411-CLU1-NatMX:met15	This study
gus1-3-GFP Tom70-mRuby2 clu1∆ pCTRL	MATa, his3Δ1::pGPD-gus1-3-GFP-HIS3, Tom70-mRUBY2:HPHMX4, leu2Δ0, met15Δ0, ura3Δ0, clu1∆::kanMX, pPW411-NatMX:met15	This study
Hsp104-GFP Tom70-mRuby2 clu1∆ pCLU1	MATa, HSP104-GFP-HIS3, Tom70-mRUBY2:HPHMX4, leu2Δ0, met15Δ0, ura3Δ0, clu1∆::kanMX, pPW411-CLU1-NatMX:met15	This study
Hsp104-GFP Tom70-mRuby2 clu1∆ pCTRL	MATa, HSP104-GFP-HIS3, Tom70-mRUBY2:HPHMX4, leu2Δ0, met15Δ0, ura3Δ0, clu1∆::kanMX, pPW411-NatMX:met15	This study
guk1-7-mCherry Gag1-GFP	MATa, leu2Δ0, met15Δ0, ura3Δ0, lys2Δ::pGPD-guk1-7-mCherry-LEU2, GPD-Gag1-401-GFP-HIS3	This study
Gag1-GFP Tom70-mRuby2	MATa, GPD-Gag1-401-GFP-HIS3, TOM70-mRUBY2:HPHMX4, his3Δ1, leu2Δ0, met15Δ0, ura3∆	This study
Gag1-GFP	MATa, GPD-Gag1-401-GFP-HIS3, his3Δ1, leu2Δ0, met15Δ0, ura3∆	This study
Hsp104-mRuby2 Gag1-GFP	MATa, GPD-Gag1-401-GFP-HIS3, HSP104-mRUBY2:LEU2, his3Δ1, leu2Δ0, met15Δ0, ura3∆	This study
Dhh1-GFP guk1-7-mCherry	MATa, DHH1-GFP-HIS3, leu2Δ0, met15Δ0, ura3Δ0, lys2Δ::pGPD-guk1-7-mCherry-LEU2	Yeast GFP library (Huh et al., 2003), This study
Dhh1-GFP Gag1-mCherry	MATa, DHH1-GFP-HIS3, leu2Δ0, met15Δ0, ura3Δ0, GPD-Gag1-401-mCherry-LEU2	Yeast GFP library (Huh et al., 2003), This study
Pub1-GFP guk1-7-mCherry	MATa, PUB1-GFP-HIS3, leu2Δ0, met15Δ0, ura3Δ0, lys2Δ::pGPD-guk1-7-mCherry-LEU2	Yeast GFP library (Huh et al., 2003), This study
Pub1-GFP Gag1-mCherry	MATa, PUB1-GFP-HIS3, leu2Δ0, met15Δ0, ura3Δ0, GPD-Gag1-401-mCherry-LEU2	Yeast GFP library (Huh et al., 2003), This study
guk1-7-mCherry Gag1-GFP GBP-Pea2	MATa, leu2Δ0, ura3Δ0, lys2Δ::pGPD-guk1-7-mCherry-LEU2, GPD-Gag1-401-GFP-HIS3 , met15Δ::ADH1p-GBP-Pea2-KanMX	This study, Fischbach et al. (submitted)
guk1-7-mCherry Gag1-GFP control	MATa, leu2Δ0, met15Δ0, ura3Δ0, lys2Δ::pGPD-guk1-7-mCherry-LEU2, GPD-Gag1-401-GFP-HIS3, met15Δ::ADH1p-KanMX	This study, Fischbach et al. (submitted)
Gag1-GFP hsp104∆	MATa, GPD-Gag1-401-GFP-HIS3, TOM70-mRuby2:HPHMX4, his3Δ1, leu2Δ0, met15Δ0, ura3∆, hsp104∆::kanMX	This study, deletion library
Gag1-GFP hsp42∆	MATa, GPD-Gag1-401-GFP-HIS3, TOM70-mRuby2:HPHMX4, his3Δ1, leu2Δ0, met15Δ0, ura3∆, hsp42∆::kanMX	This study, deletion library
RNAi (HPH), PWY1417	MATa, his3Δ1, leu2Δ0, met15Δ0, ura3∆:pTEF1-DCR1/pGPD-AGO1-HPHMX6	This study
guk1-7-GFP RNAi (HPH), PWY1418	MATa, his3Δ1:guk1-7GFP-HIS3, leu2Δ0, met15Δ0, ura3∆:pTEF1-DCR1/pGPD-AGO1-HPHMX6	This study
Hsp104-GFP RNAi (HPH), PWY1419	MATa, his3Δ1, HSP104GFP-HIS3 leu2Δ0, met15Δ0, ura3∆:pTEF1-DCR1/pGPD-AGO1-HPHMX6	This study
no RNAi conrol (HPH), PWY1420	MATa, his3Δ1, leu2Δ0, met15Δ0, ura3∆:HPHMX6	This study
MEP no RNAi control (spHIS5), PWY1422	MATa ade2::hisG his3:spHIS5 leu2 lys2 ura3∆0 trp1∆63 ho∆::PSCW11-cre-EBD78-NATMX loxP-UBC9-loxPLEU2 loxP-CDC20-Intron-loxP-HPHMX	This study
MEP RNAi (spHIS5), PWY1423	MATa ade2::hisG his3:pTEF1-DCR1/pGPD-AGO1-spHIS5 leu2 lys2 ura3∆0 trp1∆63 ho∆::PSCW11-cre-EBD78-NATMX loxP-UBC9-loxPLEU2 loxP-CDC20-Intron-loxP-HPHMX	This study
MEP no RNAi control (spHIS5) Hsp104-GFP (KAN), PWY1426	MATa ade2::hisG his3:spHIS5 HSP104GFP-KANMX6 leu2 lys2 ura3∆0 trp1∆63 ho∆::PSCW11-cre-EBD78-NATMX loxP-UBC9-loxPLEU2 loxP-CDC20-Intron-loxP-HPHMX	This study
MEP RNAi (spHIS5) Hsp104-GFP (KAN), PWY1427	MATa ade2::hisG his3:pTEF1-DCR1/pGPD-AGO1-spHIS5 HSP104GFP-KANMX6 leu2 lys2 ura3∆0 trp1∆63 ho∆::PSCW11-cre-EBD78-NATMX loxP-UBC9-loxPLEU2 loxP-CDC20-Intron-loxP-HPHMX	This study
Hsp104-GFP no RNAi control (HPH), PWY1428	MATa, his3Δ1, HSP104GFP-HIS3 leu2Δ0, met15Δ0, ura3∆:HPHMX6	This study
guk1-7-GFP no RNAi control (HPH), PWY1429	MATa, his3Δ1:guk1-7GFP-HIS3, leu2Δ0, met15Δ0, ura3∆:HPHMX6	This study
MEP no RNAi control (spHIS5) hsp104Δ(KAN), PWY1430	MATa ade2::hisG his3:spHIS5 hsp104∆:KANMX6 leu2 lys2 ura3∆0 trp1∆63 ho∆::PSCW11-cre-EBD78-NATMX loxP-UBC9-loxPLEU2 loxP-CDC20-Intron-loxP-HPHMX	This study
MEP RNAi (spHIS5) hsp104Δ(KAN), PWY1431	MATa ade2::hisG his3:pTEF1-DCR1/pGPD-AGO1-spHIS5 hsp104∆:KANMX6 leu2 lys2 ura3∆0 trp1∆63 ho∆::PSCW11-cre-EBD78-NATMX loxP-UBC9-loxPLEU2 loxP-CDC20-Intron-loxP-HPHMX	This study
guk1-7-mCherry (KAN) MEP no RNAi control (spHIS5), PWY1437	MATa ade2::hisG his3:spHIS5 leu2 lys2 ura3∆:guk1-7mCherry-KANMX trp1∆63 ho∆::PSCW11-cre-EBD78-NATMX loxP-UBC9-loxPLEU2 loxP-CDC20-Intron-loxP-HPHMX	This study
guk1-7-mCherry (KAN) MEP RNAi (spHIS5), PWY1438	MATa ade2::hisG his3:pTEF1-DCR1/pGPD-AGO1-spHIS5 leu2 lys2 ura3∆:guk1-7mCherry-KANMX trp1∆63 ho∆::PSCW11-cre-EBD78-NATMX loxP-UBC9-loxPLEU2 loxP-CDC20-Intron-loxP-HPHMX	This study
Hsp104-GFP Tom70-mScI Control	MATa, HSP104-GFP-HIS3, Tom70-mScI-LEU2, leu2Δ0, met15Δ0, ura3∆:HPHMX6	This study, Schneider et al., 2021
Hsp104-GFP Tom70-mScI RNAi	MATa, HSP104-GFP-HIS3, Tom70-mScI-LEU2, leu2Δ0, met15Δ0, ura3∆:pTEF1-DCR1/pGPD-AGO1-HPHMX6	This study, Schneider et al., 2021
Hsp104-GFP Tom70-mRuby2 spt3∆	MATa, HSP104-GFP-HIS3, Tom70-mRUBY2:HPHMX4, spt3∆:HPHMX6, leu2Δ0, met15Δ0, ura3Δ0	This study
Gag1-mCherry	MATa, GPD-Gag1-401-mCherry-LEU2, his3Δ1, leu2Δ0, met15Δ0, ura3∆	This study
References
Huh WK, Falvo JV, Gerke LC, Carroll AS, Howson RW, Weissman JS, O'Shea EK. Global analysis of protein localization in budding yeast. Nature. 2003 Oct 16;425(6959):686-91.
Janke C, Magiera MM, Rathfelder N, Taxis C, Reber S, Maekawa H, Moreno-Borchart A, Doenges G, Schwob E, Schiebel E, Knop M. A versatile toolbox for PCR-based tagging of yeast genes: new fluorescent proteins, more markers and promoter substitution cassettes. Yeast. 2004 Aug;21(11):947-62.
Fischbach et al., submitted manuscript.
Schneider KL, Ahmadpour D, Keuenhof KS, Eisele-Bürger AM, Berglund LL, Eisele F, Babazadeh R, Höög JL, Nyström T, Widlund PO. Using reporters of different misfolded proteins reveals differential strategies in processing protein aggregates. J Biol Chem. 2022 Nov;298(11):102476.
Schneider KL, Wollman AJM, Nyström T, Shashkova S. Comparison of endogenously expressed fluorescent protein fusions behaviour for protein quality control and cellular ageing research. Sci Rep. 2021 Jun 17;11(1):12819.
