# Supplementary material for: Elimination of virus-like particles reduces protein aggregation and extends replicative lifespan in Saccharomyces cerevisiae
Source: Proc Natl Acad Sci U S A. 2024 Mar 25;121(14):e2313538121. doi: 10.1073/pnas.2313538121 (PMC10998562; doi:10.1073/pnas.2313538121)
Supplement: Supplementary file 3 — Dataset S02 (XLSX) [file pnas.2313538121.sd02.xlsx]

## Sheet: S2 del collection gus1-3 5%
Supplementary table S2: Hits for gus1-3-GFP among deletion collection.
Gene	ORF	Plate	Well	gus1-3 aggregates per cell	Cell count	Total gus1-3 aggregates	Co-localized gus1-3 aggregates	Percent co-localized gus1-3	Mutant vs Ctrl per plate
MDM12	YOL009C	12B	F06	1.33977	259	347	285	0.821326	0.878376
HIS1	YER055C	4D	A03	0.97929	112.667	110.333	94	0.851964	0.906231
VID21	YDR359C	3C	D10	1.10526	285	315	268	0.850794	0.914122
CPR7	YJR032W	7C	C02	2.39779	90.5	217	184.5	0.85023	0.915902
CLU1	YMR012W	10A	G06	1.39196	597	831	696	0.837545	0.918788
NEM1	YHR004C	6A	F06	1.34518	98.5	132.5	115	0.867925	0.919289
NUP42	YDR192C	3D	A04	2.48354	486	1207	1038	0.859983	0.920741
MRC1	YCL061C	2A	D06	1.17593	324	381	330	0.866142	0.924897
TRP1	YDR007W	3B	F07	0.827292	234.5	194	167	0.860825	0.92704
MNN2	YBR015C	1A	H03	1.17847	353	416	357	0.858173	0.927537
TRM10	YOL093W	12A	E06	1.4243	502	715	611	0.854545	0.929227
RPL42A	YNL162W	11D	B05	1.30887	327	428	369	0.86215	0.929472
HOM6	YJR139C	8B	D06	1.26444	329	416	361	0.867788	0.929476
SHE4	YOR035C	12D	D05	1.33621	58	77.5	66.75	0.86129	0.930337
NTC20	YBR188C	1C	E07	1.31507	511	672	576	0.857143	0.932176
HGH1	YGR187C	6B	C07	1.63504	205.5	336	297	0.883929	0.93223
VPS27	YNR006W	11C	G11	1.31051	204.5	268	230	0.858209	0.932354
UBP2	YOR124C	12C	C05	1.54451	483	746	646	0.865952	0.932446
MVB12	YGR206W	6B	D04	1.27209	430	547	484	0.884826	0.933177
STM1	YLR150W	9A	F11	1.52332	579	882	775	0.878685	0.933294
SWI4	YER111C	4D	E02	1.53307	128.5	197	173	0.878173	0.93411
LSM6	YDR378C	3C	E10	1.29358	81.75	105.75	92.25	0.87234	0.937272
STP4	YDL048C	2D	F06	1.35431	302	409	359	0.877751	0.939433
KSP1	YHR082C	6D	B01	2.1184	274.5	581.5	510.5	0.877902	0.939566
ACE2	YLR131C	9A	E12	2.65502	57.25	152	134.75	0.886513	0.941609
SEY1	YOR165W	12C	E02	2.10591	406	855	748	0.874854	0.942031
CAJ1	YER048C	4D	A09	1.68122	458	770	683	0.887013	0.943513
RXT2	YBR095C	14D	E05	1.65435	379	627	547	0.872408	0.944178
LIA1	YJR070C	7C	E02	1.6463	311	512	449	0.876953	0.944689
URM1	YIL008W	6C	D11	1.57877	97.3333	153.667	138	0.898048	0.944849
ULI1	YFR026C	5B	C07	1.32136	557	736	651	0.884511	0.944875
TOM37	YMR060C	10D	B02	0.947368	266	252	222.5	0.882937	0.945517
SLZ1	YNL196C	11D	D06	1.2364	533	659	578	0.877086	0.945575
DDI1	YER143W	4C	A12	1.26776	366	464	407	0.877155	0.945809
SKI8	YGL213C	5D	A03	2.01389	144	290	257	0.886207	0.946892
MMM1	YLL006W	8C	E07	1.81348	222.5	403.5	354.5	0.878563	0.947403
SNZ1	YMR096W	10D	D06	1.38799	616	855	757	0.88538	0.948133
LSM7	YNL147W	14C	E11	1.16822	267.5	312.5	276	0.8832	0.94831
RMD11	YHL023C	6A	D10	1.61539	208	336	301	0.895833	0.948849
	YBL081W	1A	F12	1.52953	491	751	660	0.878828	0.949861
