# Supplementary material for: Elimination of virus-like particles reduces protein aggregation and extends replicative lifespan in Saccharomyces cerevisiae
Source: Proc Natl Acad Sci U S A. 2024 Mar 25;121(14):e2313538121. doi: 10.1073/pnas.2313538121 (PMC10998562; doi:10.1073/pnas.2313538121)
Supplement: Supplementary file 4 — Dataset S03 (XLSX) [file pnas.2313538121.sd03.xlsx]

## Sheet: S3 ts collection gus1-3 15%
Supplementary table S3: Hits for gus1-3-GFP among ts allele collection.
ORF	Gene	Allele	Plate	Well	Cell count	Total gus1-3 aggregates	Co-localized gus1-3 aggregates	Percent co-localized gus1-3	Mutant vs Ctrl per plate	gus1-3 aggregates per cell
YPL204W	HRR25	hrr25-5001	2A	F03	389	3985	2129	0.534253	0.580164	10.2442
YLR310C	CDC25	cdc25-1	4B	B07	532	167	102	0.610778	0.656882	0.31391
YDL209C	CWC2	cwc2-1	3D	D06	510	741	493	0.665317	0.705307	1.45294
YBR143C	SUP45	sup45-ts	3A	H09	412	440	302	0.686364	0.73846	1.06796
YDL147W	RPN5	rpn5-1	3B	D06	528	856	592	0.691589	0.741162	1.62121
YOR259C	RPT4	rpt4-150	4B	F05	559	1288	898	0.697205	0.749832	2.30411
YPR178W	PRP4	prp4-1	2A	D02	471	483	339	0.701863	0.762177	1.02548
YDL043C	PRP11	prp11-ts	1A	C04	483	719	509	0.707928	0.766404	1.48861
YPR178W	PRP4	prp4-ts	4A	G11	368	491	347	0.706721	0.773077	1.33424
YDR235W	PRP42	prp42-5001	1A	F12	235	288.5	208	0.720971	0.780524	1.22766
YKR062W	TFA2	tfa2-45	3A	H11	489	1692	1233	0.728723	0.784034	3.46012
YDL030W	PRP9	prp9-ts	4B	D05	447	572	417	0.729021	0.78405	1.27964
YGR005C	TFG2	tfg2-5001	1A	G09	422	1099	806	0.733394	0.793974	2.60426
YBL093C	ROX3	rox3-182	1B	G01	343	673	499	0.741456	0.798512	1.9621
YDR088C	SLU7	slu7-ts1	4C	D06	407	381	284	0.745407	0.798821	0.936118
YGR075C	PRP38	prp38-1	4A	E10	520	752	551	0.732713	0.801509	1.44615
YOR326W	MYO2	myo2-14	3C	E07	612	850	631	0.742353	0.80432	1.38889
YKL035W	UGP1	ugp1-5001	1B	B11	440	1067	804	0.753515	0.811499	2.425
YML105C	SEC65	sec65-1	1D	A01	440	993	748	0.753273	0.813865	2.25682
YKL024C	URA6	ura6-6	2B	H08	379	932	714	0.766094	0.81552	2.4591
YHR027C	RPN1	rpn1-821	2C	E08	512	1089	828	0.760331	0.816227	2.12695
YNR011C	PRP2	prp2-1	4A	B10	574	608	454	0.746711	0.816821	1.05923
YFR052W	RPN12	rpn12-1	1C	C04	114.333	230.667	175.333	0.760116	0.824269	2.01749
YMR235C	RNA1	rna1-1	2D	F08	250.5	743	575.5	0.774563	0.826292	2.96607
YMR240C	CUS1	cus1-3	4A	H02	526	434	328	0.75576	0.826721	0.825095
YFR004W	RPN11	rpn11-14	3B	E03	440	676	523	0.773669	0.829126	1.53636
YCR093W	CDC39	cdc39-1	4C	D05	681	768	595	0.77474	0.830255	1.12775
YDR473C	PRP3	prp3-1	4B	H07	509	616	476	0.772727	0.831055	1.21022
YMR235C	RNA1	rna1-s116f	3A	B02	513	1240	958	0.772581	0.831221	2.41715
YMR308C	PSE1	pse1-41	1C	D05	441	1158	888	0.766839	0.831561	2.62585
YJR054W	KCH1		2B	H03	52.75	31.5	24.75	0.785714	0.836406	0.597156
YDR394W	RPT3	rpt3-1	1D	B09	511	877	682	0.777651	0.840205	1.71624
YBR237W	PRP5	prp5-1	4B	F11	478	514	402	0.782101	0.841137	1.07531
YGL245W	GUS1	gus1-5001	1C	C08	536	751	585	0.778961	0.844706	1.40112
YKL060C	FBA1	fba1-5009	4B	F03	476	996	783	0.786145	0.845485	2.09244
YKR086W	PRP16	prp16-ts	3A	D06	496	668	526	0.787425	0.847192	1.34677
YFR004W	RPN11	rpn11-8	2D	B06	380	690	548	0.794203	0.847244	1.81579
YMR308C	PSE1	pse1-34	4D	D03	178	279.5	221.5	0.792487	0.848377	1.57022
