# Supplementary material for: Elimination of virus-like particles reduces protein aggregation and extends replicative lifespan in Saccharomyces cerevisiae
Source: Proc Natl Acad Sci U S A. 2024 Mar 25;121(14):e2313538121. doi: 10.1073/pnas.2313538121 (PMC10998562; doi:10.1073/pnas.2313538121)
Supplement: Supplementary file 5 — Dataset S04 (XLSX) [file pnas.2313538121.sd04.xlsx]

## Sheet: S4 GO terms DAVID gus1-3 ts
Supplementary table S4: GO term enrichments for biological process of ts allele hits using Hsp104-GFP.
Term	Count	%	PValue	Genes	List Total	Pop Hits	Pop Total	Fold Enrichment	Bonferroni	Benjamini	FDR
GO:0008380~RNA splicing	11	32.3529	5.88e-06	YDL030W, YDL209C, YDR088C, YDR235W, YGR075C, YPR178W, YKR086W, YDR473C, YDL043C, YNR011C, YBR237W	34	51	880	5.58247	0.00077	0.00077	0.00077
GO:0006397~mRNA processing	12	35.2941	5.16e-05	YDL030W, YDL209C, YDR088C, YDR235W, YGR075C, YPR178W, YKR086W, YMR240C, YDR473C, YDL043C, YNR011C, YBR237W	34	78	880	3.9819	0.00673942	0.00338103	0.00338103
GO:0000398~mRNA splicing, via spliceosome	9	26.4706	9.34e-05	YDL030W, YDL209C, YDR088C, YDR235W, YPR178W, YKR086W, YMR240C, YDR473C, YBR237W	34	43	880	5.41724	0.0121625	0.00407883	0.00407883
GO:0043161~proteasome-mediated ubiquitin-dependent protein catabolic process	6	17.6471	0.00395319	YHR027C, YFR052W, YOR259C, YDL147W, YFR004W, YDR394W	34	30	880	5.17647	0.404822	0.129467	0.129467
