# Supplementary material for: Elimination of virus-like particles reduces protein aggregation and extends replicative lifespan in Saccharomyces cerevisiae
Source: Proc Natl Acad Sci U S A. 2024 Mar 25;121(14):e2313538121. doi: 10.1073/pnas.2313538121 (PMC10998562; doi:10.1073/pnas.2313538121)
Supplement: Supplementary file 6 — Dataset S05 (XLSX) [file pnas.2313538121.sd05.xlsx]

## Sheet: S5 ts collection Hsp104 15%
Supplementary table S5: Hits for Hsp104-GFP among ts allele collection.
ORF	Name	Allele	Plate	Well	Cell: Amount of Hsp104 foci	Number of total Hsp104 foci	Number of colocalized foci	Percent colocalized	Ratio mutant vs ctrl on that plate	Cell count
YOL123W	HRP1	hrp1-7	3A	H08	6.16119	1032	277.5	0.268895	0.345965	167.5
YIL126W	STH1	sth1-3	4C	F10	5.9967	1817	647	0.356081	0.439369	303
YBR155W	CNS1	cns1-1	1C	F03	7.37294	1117	548.5	0.491047	0.602501	151.5
YOR361C	PRT1	prt1-1	1C	A07	7.8139	3149	1621	0.514767	0.631604	403
YDR437W	GPI19	gpi19-2	2D	B05	4.38667	658	333.5	0.506839	0.633852	150
YGR009C	SEC9	sec9-4	1D	F09	9.15596	499	264.5	0.53006	0.640288	54.5
YLR459W	GAB1	gab1-3	3D	F02	3.10336	600.5	318.5	0.530391	0.645403	193.5
YJL174W	KRE9	kre9-5001	2D	G08	4.75244	486.333	252	0.518163	0.648014	102.333
YGL097W	SRM1	srm1-g282s	4C	D08	6.21429	1566	824.5	0.526501	0.649649	252
YBR079C	RPG1	rpg1-1	1D	F02	5.20357	1457	785	0.538778	0.650819	280
YDR331W	GPI8	gpi8-ts	4C	A05	4.31861	1369	733	0.535427	0.660664	317
YDR454C	GUK1	guk1-5001	4D	A10	7.15051	2803	1461	0.521227	0.661043	392
YBR135W	CKS1	cks1-38	4A	G10	3.22727	639	343.5	0.537559	0.666318	198
YLR378C	SEC61	sec61-2	1B	G02	5.35325	515.25	268	0.520136	0.668704	96.25
YHR188C	GPI16	gpi16-5001	2D	F11	3.93201	694	373	0.537464	0.672151	176.5
YLR459W	GAB1	gab1-1	4A	E11	3.26154	848	461.5	0.544222	0.674577	260
YOR204W	DED1	ded1-f144c	4A	B08	2.21939	290	158	0.544828	0.675328	130.667
YDR245W	MNN10	mnn10-supp1	2B	C09	5.84969	635.667	337.333	0.530676	0.676734	108.667
YDR325W	YCG1	ycg1-2	4C	B05	3.19697	1055	581	0.550711	0.679522	330
YGR246C	BRF1	brf1-w107r	1B	E08	6.74913	484.25	256.5	0.529685	0.680981	71.75
YGL245W	GUS1	gus1-5001	1C	C08	4.58904	1675	934	0.557612	0.684174	365
YGL022W	STT3	stt3-7	2B	B07	4.17452	753.5	405	0.537492	0.685425	180.5
YEL002C	WBP1	wbp1-1	3C	F08	5.59233	802.5	435	0.542056	0.686667	143.5
YDR288W	NSE3	nse3-ts4	3D	C02	1.82919	589	333	0.565365	0.68796	322
YPR033C	HTS1	hts1-1	1D	G04	4.35181	1806	1029	0.569767	0.688252	415
YJR042W	NUP85	nup85-5001	4B	D04	7.76697	1716.5	909.5	0.529857	0.689564	221
YOR335C	ALA1	ala1-1	4C	F07	6.26396	2468	1380	0.559157	0.689944	394
YGL073W	HSF1	hsf1-848	3D	G04	10.0576	1398	797	0.5701	0.693722	139
YDR392W	SPT3		3C	F07	3.70725	715.5	396.5	0.554158	0.701998	193
YLR029C	RPL15A	rpl15a-5007	3B	H06	4.22158	1095.5	609.5	0.556367	0.702014	259.5
YDR235W	PRP42	prp42-5001	1A	F12	5.16418	576.667	319	0.553179	0.703334	111.667
YBL040C	ERD2	erd2-5001	3D	A01	4.88362	283.25	165	0.582524	0.70884	58
YOR168W	GLN4	gln4-5001	3B	F07	6.94136	2249	1267	0.563361	0.71084	324
YBR011C	IPP1	ipp1-5001	3A	C08	4.01299	1236	683	0.552589	0.710969	308
YBR079C	RPG1	rpg1-5001	1A	G04	4.18843	1122.5	632.5	0.563474	0.716424	268
YGL022W	STT3	stt3-2	2B	F02	4.7688	570.667	321.333	0.563084	0.718061	119.667
YIL115C	NUP159	nup159-1	4A	C03	6.10677	1172.5	681.5	0.581237	0.720458	192
YPL160W	CDC60	cdc60-ts	2C	D10	4.17143	1314	756	0.575342	0.720555	315
YFL001W	DEG1		2B	G03	2.51839	753	427	0.567065	0.723137	299
YDR208W	MSS4	mss4-102	4A	B05	5.1831	736	432.333	0.587409	0.728109	142
YLR212C	TUB4	tub4-d	2A	G09	5.85318	737.5	426.5	0.578305	0.728477	126
YDR331W	GPI8	gpi8-5001	2D	G06	2.4489	671	391	0.582712	0.728739	274
YGR113W	DAM1	dam1-19	3D	C09	3.63676	831	498.5	0.59988	0.729959	228.5
YBR135W	CKS1	cks1-35	2B	G11	3.37634	628	361.5	0.575637	0.734068	186
YLR310C	CDC25	cdc25-1	4B	B07	4.20056	754	425.5	0.564324	0.734419	179.5
YKR062W	TFA2	tfa2-45	3A	H11	6.95019	1814	1039	0.572767	0.736931	261
YLL036C	PRP19	prp19-1	2C	E04	4.09756	1176	693	0.589286	0.738017	287
YPR085C	ASA1	asa1-5001	1C	C12	3.14259	848.5	511.5	0.602829	0.739654	270
YDR434W	GPI17	gpi17-5001	1B	C07	2.88136	1020	587	0.57549	0.739869	354
YOL135C	MED7	med7-163	2C	D09	6.58025	2665	1578	0.59212	0.741567	405
YKR082W	NUP133		4B	F02	4.97656	637	363.333	0.570382	0.742303	128
YBR254C	TRS20	trs20-5001	2B	F06	7.26756	2173	1265	0.582145	0.742367	299
YDR172W	SUP35	sup35-td	1C	B08	2.45658	877	532	0.606613	0.744298	357
YPR135W	CTF4		4A	B12	4.62752	459.667	277	0.602611	0.746952	99.3333
YDL084W	SUB2	sub2-1	3B	H05	6.2943	1989	1178	0.592257	0.7473	316
YHR164C	DNA2	dna2-2	3D	E02	3.71913	768	472	0.614583	0.747851	206.5
YJR074W	MOG1		2A	C05	3.90727	779.5	463.5	0.594612	0.749018	199.5
YOR260W	GCD1	gcd1-5001	2A	D09	3.93557	509	302.667	0.59463	0.749041	129.333
YOR151C	RPB2	rpb2-6	1A	F03	2.76531	203.25	119.75	0.589176	0.749102	73.5
YNL118C	DCP2	dcp2-7	1D	B06	4.45226	1772	1099	0.620203	0.749176	398
YDL028C	MPS1	mps1-1	1B	F02	2.67721	634.5	370	0.583136	0.749699	237
YML023C	NSE5	nse5-ts4	2C	D03	4.24657	1550	928	0.59871	0.74982	365
YER022W	SRB4	srb4-2	4D	D01	6.85756	2359	1395	0.591352	0.749978	344
YGL044C	RNA15	rna15-58	2A	G03	5.72678	1048	624	0.59542	0.750036	183
YMR235C	RNA1	rna1-1	2D	F08	6.59802	1666	1000.5	0.60054	0.751034	252.5
YER023W	PRO3	pro3-5001	3D	A04	4.53459	1442	893	0.619279	0.753565	318
YLR200W	YKE2		4B	D11	2.71098	234.5	136	0.579957	0.754765	86.5
YBR193C	MED8	med8-39	1D	B07	7.00647	2165	1354	0.625404	0.755459	309
YLR347C	KAP95	kap95-l63a	1C	G12	2.44238	657	405	0.616438	0.756352	269
YGR006W	PRP18	prp18-ts	4D	D11	2.25056	335.333	200	0.596421	0.756407	149
YHR036W	BRL1	brl1-c371s	1B	C03	2.83289	1068	629	0.588951	0.757175	377
YOR122C	PFY1	pfy1-4	3D	G11	3.31361	373.333	232.333	0.622321	0.757267	112.667
YBR070C	ALG14	alg14-5001	2D	A04	3.49394	384.333	233	0.606245	0.758168	110
YPL175W	SPT14	spt14-1-10c	2A	F07	4.07692	530	319	0.601887	0.758182	130
YMR061W	RNA14	rna14-5001	1C	D11	6.32641	2132	1318	0.618199	0.758513	337
YGL113W	SLD3	sld3-5001	1C	C06	3.40678	703.5	435	0.618337	0.758682	206.5
YPL076W	GPI2	gpi2-1-7b	3C	D11	3.31231	551.5	330.5	0.599275	0.759151	166.5
YJR073C	OPI3		2C	D05	2.91124	328	199	0.606707	0.759836	112.667
YDR188W	CCT6	cct6-18	3D	G08	4.72355	692	432.5	0.625	0.760527	146.5
YBR193C	MED8	med8-51	2B	E09	6.92032	1737	1036	0.596431	0.760585	251
YLR293C	GSP1	gsp1-p162l	1A	D04	3.51036	677.5	406	0.599262	0.761926	193
YMR043W	MCM1	mcm1-5001	3D	C10	2.81648	752	471	0.62633	0.762145	267
YGR116W	SPT6	spt6-14	2A	G10	4.40196	1347	815	0.605048	0.762164	306
YEL034W	HYP2	hyp2-2	2D	A01	2.13803	189.75	115.75	0.610013	0.762881	88.75
YHR019C	DED81	ded81-5001	3B	F02	3.32954	879	531.5	0.604664	0.762955	264
YDR228C	PCF11	pcf11-2	3C	C06	6.42063	1213.5	732	0.603214	0.764141	189
YKL048C	ELM1		4C	G06	4.0339	952	590	0.619748	0.764707	236
YIR005W	IST3		3D	D05	1.81947	514	324	0.63035	0.767037	282.5
YNL147W	LSM7		4C	B07	2.90254	456.667	284	0.621898	0.76736	157.333
YKL069W			2B	C10	5.06444	1061	639	0.602262	0.768021	209.5
YNL118C	DCP2	dcp2-7d	3A	D08	2.83067	295.333	176.333	0.597065	0.768193	104.333
YLL031C	GPI13	gpi13-5	1C	F08	4.02303	1223	766	0.626329	0.768488	304
YGR006W	PRP18	prp18-1202	4C	C07	2.48148	167.5	104.5	0.623881	0.769806	67.5
YJR017C	ESS1	ess1-h164r	2A	E03	3.37825	476.333	291.333	0.611617	0.770438	141
YNL189W	SRP1	srp1-5001	1B	C11	2.96891	1146	687	0.599476	0.770707	386
YFL029C	CAK1	cak1-23	4D	G10	4.03141	513.333	312	0.607792	0.770828	127.333
YOR244W	ESA1	esa1-d414	3C	C02	2.19937	695	424	0.610072	0.772829	316
YGL092W	NUP145	nup145-r4	2A	B11	3.6	1026	631	0.61501	0.774713	285
YOR085W	OST3		1B	F05	4.25807	1056	637	0.60322	0.775519	248
YHR036W	BRL1	brl1-2221	3D	B02	2.51596	946	603	0.637421	0.775641	376
YHR005C	GPA1	gpa1-ts	4D	A08	2.49309	1082	663	0.612754	0.777121	434
YDR228C	PCF11	pcf11-ts2	4B	E01	5.4101	857.5	512.5	0.597668	0.777813	158.5
YMR227C	TAF7	taf7-ts1	4A	E08	1.64608	693	435	0.627706	0.778058	421
YHR058C	MED6	med6-5001	1B	D07	6.57944	2112	1279	0.605587	0.778563	321
YBL076C	ILS1	ils1-1	3B	C06	3.454	863.5	533	0.617255	0.778842	250
YKL024C	URA6	ura6-5	4A	F12	3.2509	907	570	0.628445	0.778975	279
YAL038W	CDC19	cdc19-1	3C	G03	5.34589	1561	960	0.61499	0.779059	292
YML105C	SEC65	sec65-1	1D	A01	6.14815	2158	1392	0.645042	0.77918	351
YGL130W	CEG1	ceg1-3	2A	D03	6.35193	1480	915.5	0.618581	0.779211	233
YOR046C	DBP5	dbp5-1	2D	E02	8.66667	695.5	433.5	0.623293	0.779488	80.25
YMR235C	RNA1	rna1-s116f	3A	B02	7.60245	1243	753.5	0.606195	0.779939	163.5
YOR149C	SMP3	smp3-1	2C	A09	2.7551	945	590	0.624339	0.781917	343
YJL091C	GWT1	gwt1-20	4D	A07	3.37815	804	496	0.616915	0.782399	238
YLR005W	SSL1	ssl1-t242i	4A	G12	7.78597	739.667	467.333	0.631816	0.783153	95
YML127W	RSC9	rsc9-5001	3C	D07	2.14323	823	509	0.618469	0.783466	384
YHR058C	MED6	med6-ts	3A	D07	6.05272	1779.5	1084.5	0.609441	0.784116	294
YDR437W	GPI19	gpi19-5001	3C	A06	2.98064	462	286	0.619048	0.784199	155
YGL130W	CEG1	ceg1-ts	3A	G04	6.62857	1508	920	0.61008	0.784937	227.5
YDR002W	YRB1	yrb1-51	1C	F06	4.80793	1577	1010	0.640457	0.785822	328
YDL140C	RPO21	rpo21-1	3D	D11	6.72642	356.5	230.25	0.645863	0.785913	53
YPL076W	GPI2	gpi2-774	4A	G05	2.58537	371	235.5	0.634771	0.786815	143.5
YGR274C	TAF1	taf1-2	4C	B06	2.18611	787	502	0.637865	0.787062	360
YDR311W	TFB1	tfb1-6	2D	G02	7.32389	2069	1303.5	0.630014	0.787895	282.5
YFL034C-B	MOB2	mob2-38	4D	A01	3.08602	861	536	0.622532	0.789522	279
YML031W	NDC1	ndc1-4	1D	D03	2.37228	599	392	0.654424	0.790514	252.5
YKR086W	PRP16	prp16-2	1D	C08	1.86842	710	465	0.65493	0.791124	380
YAL034W-A	MTW1	mtw1-ts	1C	B12	2.58514	835	539	0.645509	0.792021	323
YOR326W	MYO2	myo2-16	3D	B11	2.16267	811	528	0.651048	0.792223	375
YDR364C	CDC40	cdc40-ts	1B	B05	3.36232	812	500.5	0.616379	0.792438	241.5
YLL002W	RTT109		1A	B08	4.0383	237.25	148	0.623815	0.793143	58.75
YMR308C	PSE1	pse1-41	1C	D05	2.66763	923	598	0.647887	0.794939	346
YPR088C	SRP54	srp54-5001	3B	B05	4.36869	1730	1090	0.630058	0.794996	396
YNL247W		ynl247w-5001	4D	E01	3.24533	608.5	381.5	0.626952	0.795127	187.5
YKL113C	RAD27		3D	F08	3.18792	475	310.5	0.653684	0.795431	149
YFL039C	ACT1	act1-133	1B	F09	3.92171	551	341	0.618875	0.795646	140.5
YDR311W	TFB1	tfb1-1	4A	G09	5.41343	1532	984	0.642298	0.796145	283
YGL247W	BRR6	brr6-5001	1C	A08	2.38242	1084	704	0.649446	0.796853	455
YKL024C	URA6	ura6-6	2B	H08	6.54861	1414.5	884	0.624956	0.796961	216
YEL002C	WBP1	wbp1-2	3C	G12	2.96094	758	477	0.629288	0.797171	256
YBR143C	SUP45	sup45-ts	3A	H09	7.1477	738	457.5	0.619919	0.797597	103.25
YHR166C	CDC23	cdc23-1	4A	H06	3.08993	859	553	0.643772	0.797972	278
YBR200W	BEM1		4D	G11	3.23615	555	349.5	0.62973	0.79865	171.5
YMR224C	MRE11		3A	B07	4.17608	314.25	195.25	0.621321	0.7994	75.25
YML114C	TAF8	taf8-7	4D	E04	2.04902	836	527	0.630383	0.799478	408
YDR510W	SMT3	smt3-331	3D	G10	3.52616	606.5	398.5	0.657049	0.799525	172
YOR048C	RAT1	rat1-1	3D	E09	2.12121	630	414	0.657143	0.79964	297
YOL018C	TLG2		1B	B10	4.07014	1799	1119	0.622012	0.799679	442
YKR083C	DAD2	dad2-9	3D	C05	2.5	930	612	0.658065	0.800761	372
YNL006W	LST8	lst8-15	2D	C11	2.80831	879	563	0.640501	0.801009	313
YDL207W	GLE1	gle1-4	3C	A07	5.62092	1720	1088	0.632558	0.801314	306
YHR058C	MED6	med6-ts	3B	E01	5.70146	1174.5	746	0.635164	0.801439	206
YFL034C-B	MOB2	mob2-11	4C	D12	2.39441	771	501	0.649805	0.801795	322
YPR086W	SUA7	sua7-5001	1B	F01	5.38066	890.5	555.5	0.623807	0.801987	165.5
YLR298C	YHC1	yhc1-6	2C	E03	2.03401	149.5	95.75	0.640468	0.802118	73.5
YGR005C	TFG2	tfg2-5001	1A	G09	7.5	1492.5	942	0.631156	0.802477	199
YGR074W	SMD1	smd1-1	4D	A11	2.92885	761.5	482	0.632961	0.802749	260
YER171W	RAD3	rad3-ts14	1B	H10	5.03636	831	519.5	0.62515	0.803714	165
YKL176C	LST4		4C	B11	2.14371	716	467	0.652235	0.804792	334
YGR264C	MES1	mes1-1	2B	C08	4.0348	869.5	549.5	0.631972	0.805909	215.5
YPR025C	CCL1	ccl1-ts4	3C	C05	6.78261	1872	1191	0.636218	0.80595	276
YOR326W	MYO2	myo2-14	3C	E07	2.16242	679	432	0.63623	0.805965	314
YGR101W	PCP1		4B	G04	2.63729	259.333	160.667	0.619537	0.806274	98.3333
YMR277W	FCP1	fcp1-1-supp3	2A	E09	7.06785	2396	1534	0.640234	0.806487	339
YHR052W	CIC1	cic1-2	2B	B09	2.28022	830	525	0.63253	0.80662	364
YGL116W	CDC20	cdc20-1	4A	C06	5.86162	1122.5	730.5	0.65078	0.806658	191.5
YBR198C	TAF5	taf5-20	3D	F01	1.73639	606	402	0.663366	0.807213	349
YDR145W	TAF12	taf12-w486stop	2B	C07	1.83219	535	339	0.633645	0.808042	292
YKL060C	FBA1	fba1-5009	4B	F03	8.21538	1335	829	0.620974	0.808144	162.5
YDR341C		ydr341c-5001	1C	C11	5.81865	2246	1480	0.658949	0.808512	386
YHR036W	BRL1	brl1-c371r	2B	C03	2.36095	798	506	0.634085	0.808603	338
YJR065C	ARP3	arp3-d11a	4A	C10	4.17586	302.75	197.5	0.652353	0.808609	72.5
YDR013W	PSF1	psf1-1	2B	D06	2.46965	773	491	0.635188	0.810009	313
YMR112C	MED11	med11-ts	3C	F04	2.65868	444	284	0.63964	0.810284	167
YOR194C	TOA1	toa1-5001	3A	B12	1.58182	522	329	0.630268	0.810912	330
YOL123W	HRP1	hrp1-4	3C	C10	2.59328	173.75	111.25	0.640288	0.811105	67
YDR228C	PCF11	pcf11-ts10	3C	D09	5.97603	1745	1118	0.640688	0.811612	292
YPL169C	MEX67	mex67-ts5	1A	C08	7.21288	2575	1644	0.638447	0.811747	357
YOL130W	ALR1	alr1-5001	1B	H06	3.58353	493.333	311.667	0.631757	0.812207	137.667
YEL034W	HYP2	hyp2-1159-supp1	2C	C03	2.39193	830	539	0.649398	0.813301	347
YAL003W	EFB1	efb1-4	1C	E02	2.7346	144.25	95.75	0.663778	0.814437	52.75
YOR336W	KRE5	kre5-ts2	1D	C01	2.44875	537.5	362.5	0.674419	0.814666	219.5
YNL153C	GIM3		4A	E09	2.28465	461.5	303.5	0.657638	0.81516	202
YML098W	TAF13	taf13-2	4D	D02	2.67278	874	562	0.643021	0.815506	327
YJL115W	ASF1		1D	D10	2.68358	299.667	202.667	0.676307	0.816947	111.667
YLR459W	GAB1	gab1-2	2A	E11	2.02312	700	454	0.648571	0.816989	346
YNR011C	PRP2	prp2-1	4A	B10	1.68127	691	456	0.659913	0.81798	411
YJL047C	RTT101		3B	B02	2.84416	876	568	0.648402	0.818142	308
YJR141W	IPA1	ipa1-5001	2C	F05	3.65361	606.5	396.5	0.653751	0.818753	166
YNL153C	GIM3		4D	E03	2.26452	526.5	340	0.645774	0.818998	232.5
YIR022W	SEC11	sec11-2	4D	A02	3.47511	768	496	0.645833	0.819074	221
YDR082W	STN1	stn1-13	4B	C01	2.87376	580.5	365.5	0.62963	0.819409	202
YGL219C	MDM34	mdm34-supp1	1D	B05	1.7468	545	370	0.678899	0.820078	312
YML065W	ORC1	orc1-5001	2B	B03	3.81579	725	467	0.644138	0.821423	190
YNL272C	SEC2	sec2-41	3D	D03	2.9316	225	152	0.675556	0.822045	76.75
YMR168C	CEP3	cep3-2	4D	D10	3.13793	910	590	0.648352	0.822267	290
YPL217C	BMS1	bms1-1	2C	F04	2.66129	495	325	0.656566	0.822278	186
YFL034C-B	MOB2	mob2-20	3D	F11	2.29167	880	595	0.676136	0.822752	384
YLR088W	GAA1	gaa1-ts	1C	B11	2.03419	714	479	0.670868	0.823137	351
YLL031C	GPI13	gpi13-3-supp1	4B	G11	2.35152	582	368.5	0.633162	0.824005	247.5
YBR154C	RPB5	rpb5-h147r	3D	D08	2.02227	454	307.5	0.677313	0.824183	224.5
YHR027C	RPN1	rpn1-821	2C	E08	3.66851	1328	874	0.658133	0.824241	362
YDR416W	SYF1	syf1-5001	4A	D04	2.01446	836	556	0.665072	0.824374	415
YML001W	YPT7		2C	B03	2.90143	809.5	533	0.658431	0.824615	279
YOR181W	LAS17	las17-1	1B	F10	4.3125	437	280.333	0.641495	0.824727	101.333
YDR531W	CAB1	cab1-5001	3D	C08	1.75981	762	517	0.678478	0.825601	433
YKL095W	YJU2	yju2-5001	4C	G12	2.61364	1035	693	0.669565	0.826177	396
YPL020C	ULP1	ulp1-333	1D	G03	2.83168	429	293.5	0.684149	0.82642	151.5
YHR191C	CTF8	ctf8-9	4C	C08	2.66259	544.5	365	0.67034	0.827132	204.5
YLR193C	UPS1	ups1-supp1	1B	E04	2.30068	505	325	0.643564	0.827388	219.5
YPR162C	ORC4	orc4-5001	4D	F01	2.77345	606	395.5	0.65264	0.827706	218.5
YEL034W	HYP2	hyp2-3	3B	F03	2.22353	756	496	0.656085	0.827836	340
YFL039C	ACT1	act1-129	4B	B08	3.83006	390.667	248.667	0.636519	0.828374	102
YDL132W	CDC53	cdc53-1	1A	E08	2.96703	810	528	0.651852	0.828791	273
YLR384C	IKI3		4D	F06	2.48881	667	436	0.653673	0.829016	268
YDR310C	SUM1		3C	A03	3.42898	603.5	395	0.654515	0.829129	176
YLR452C	SST2		1D	A04	2.39502	673	462	0.686478	0.829234	281
YHR191C	CTF8	ctf8-162	3D	D07	2.5711	551.5	376	0.681777	0.829615	214.5
YGL065C	ALG2	alg2-1	3D	A02	2.97984	739	504	0.682003	0.82989	248
YKL088W	CAB3	cab3-5012	4B	B06	2.51628	541	345	0.637708	0.829922	215
YDR201W	SPC19	spc19-5001	2B	H06	2.91216	862	561	0.650812	0.829934	296
YNL153C	GIM3		2C	B11	2.34387	593	393	0.662732	0.830001	253
YCL016C	DCC1		4A	D11	2.50519	724	485	0.66989	0.830346	289
YFL034C-B	MOB2	mob2-40	3B	H11	2.47426	673	443	0.658247	0.830564	272
YLR272C	YCS4	ycs4-1	4D	C09	2.39112	565.5	370.5	0.655172	0.830918	236.5
YNR035C	ARC35	arc35-6	1C	G09	3.39489	398.333	270.333	0.678661	0.832698	117.333
YGR092W	DBF2	dbf2-1	3D	B08	2.21028	946	648	0.684989	0.833524	428
YKL089W	MIF2	mif2-3	2D	B10	2.8102	688.5	459	0.666667	0.833732	245
YIR012W	SQT1	sqt1-201	2B	C11	2.58984	663	433.5	0.653846	0.833803	256
YML069W	POB3	pob3-l78r	4A	C04	2.31304	532	358.5	0.673872	0.835282	230
YFL039C	ACT1	act1-125	3C	E10	4.10072	380	250.667	0.659649	0.835632	92.6667
YGR211W	ZPR1	zpr1-1	2B	C01	2.55462	608	398.5	0.655428	0.83582	238
YJR093C	FIP1	fip1-433	3B	C10	2.16886	494.5	328	0.663296	0.836936	228
YLR117C	CLF1	clf1-1	1C	A09	1.69287	689	470	0.682148	0.836976	407
YKR008W	RSC4	rsc4-2	4A	B09	1.8953	887	599	0.67531	0.837064	468
YPR133C	SPN1	spn1-k192n	2B	B11	2.86313	1025	673	0.656585	0.837296	358
YHR191C	CTF8		1B	C08	3.01068	846	551	0.6513	0.837333	281
YDR123C	INO2		2B	G10	3.92105	1639	1078	0.657718	0.838741	418
YML130C	ERO1	ero1-1	3B	H07	2.48611	626.5	416.5	0.664804	0.838839	252
YFL039C	ACT1	act1-155	1C	D10	2.53319	572.5	391.5	0.683843	0.839056	226
YML032C	RAD52		4A	E06	3.08721	531	359.5	0.677024	0.83919	172
YDL126C	CDC48	cdc48-4601	4A	D06	2	768	520	0.677083	0.839262	384
YLR110C	CCW12		1C	D12	2.46667	647.5	443.5	0.684942	0.840405	262.5
YMR197C	VTI1	vti1-11-supp1	1A	H06	3.6	486	321.667	0.661866	0.841523	135
YDL105W	NSE4	nse4-ts2	4B	C04	3.54794	518	335	0.646718	0.841648	146
YIL046W	MET30	met30-9	3C	B11	2.14114	713	474	0.664797	0.842153	333
YOR174W	MED4	med4-54	4B	E03	3.03653	665	430.5	0.647368	0.842494	219
YDR088C	SLU7	slu7-ts1	4C	D06	1.92021	722	493	0.682825	0.842538	376
YGL112C	TAF6	taf6-ts	3D	G09	1.55606	340	235.5	0.692647	0.842843	218.5
YNL138W	SRV2	srv2-ts	4A	B03	2.89655	672	457	0.68006	0.842952	232
YMR308C	PSE1	pse1-34	4D	D03	5.16162	511	339.667	0.66471	0.843013	99
YDR228C	PCF11	pcf11-1	3B	H10	3.04197	833.5	557.5	0.668866	0.843964	274
YDL126C	CDC48	cdc48-2	1B	C09	3.3152	883.5	580	0.65648	0.843992	266.5
YGL142C	GPI10	gpi10-5001	3C	E03	1.90765	723	482	0.666667	0.844522	379
YEL032W	MCM3	mcm3-1	4D	B06	2.99618	783.5	522	0.666241	0.844956	261.5
YNL163C	RIA1	ria1-ts	3C	A10	3.36573	329	219.5	0.667173	0.845163	97.75
YKL018W	SWD2	swd2-ts1	3D	A11	1.96401	764	531	0.695026	0.845738	389
YMR200W	ROT1	rot1-5001	2D	E06	2.13139	584	395	0.67637	0.845867	274
YLR078C	BOS1	bos1-1	2D	A08	4.63443	1198	811	0.676962	0.846607	258.5
YOR103C	OST2	ost2-5001	1C	B03	3.8496	729.5	504.5	0.69157	0.848536	189.5
YLR007W	NSE1	nse1-16	2C	E12	2.42105	782	530	0.677749	0.848809	323
YEL026W	SNU13	snu13-5001	4A	C12	2.14107	683	468	0.685212	0.849339	319
YDL132W	CDC53	cdc53-1	2B	E04	2.24138	650	433	0.666154	0.849498	290
YDL077C	VAM6		4C	A09	2.57547	819	564	0.688645	0.849719	318
YOR122C	PFY1	pfy1-13	1A	D05	2.77481	363.5	243	0.668501	0.849959	131
