# Supplementary material for: Elimination of virus-like particles reduces protein aggregation and extends replicative lifespan in Saccharomyces cerevisiae
Source: Proc Natl Acad Sci U S A. 2024 Mar 25;121(14):e2313538121. doi: 10.1073/pnas.2313538121 (PMC10998562; doi:10.1073/pnas.2313538121)
Supplement: Supplementary file 7 — Dataset S06 (XLSX) [file pnas.2313538121.sd06.xlsx]

## Sheet: S6 GO terms DAVID Hsp104 ts
Supplementary table S6: GO term enrichments for biological process of ts allele hits using Hsp104-GFP.
Term	Count	%	PValue	Genes	List Total	Pop Hits	Pop Total	Fold Enrichment	Bonferroni	Benjamini	FDR
GO:0006366~transcription from RNA polymerase II promoter	19	8.59729	0.000202652	YMR227C, YDR145W, YPR025C, YDR311W, YOR151C, YOR194C, YKR062W, YDL140C, YOR174W, YER171W, YML114C, YGR274C, YLR005W, YML098W, YGL112C, YBR154C, YBR198C, YDR392W, YGR005C	221	33	880	2.29261	0.117546	0.125036	0.125036
GO:0051028~mRNA transport	13	5.88235	0.000416546	YJR074W, YJR042W, YDL207W, YHR036W, YIL115C, YKR082W, YPL169C, YML031W, YGL092W, YDL084W, YGL247W, YLR347C, YOR046C	221	19	880	2.72446	0.22668	0.128505	0.128505
GO:0016973~poly(A)+ mRNA export from nucleus	10	4.52489	0.00198177	YPL169C, YLR293C, YGL092W, YDL207W, YPR133C, YGR116W, YIL115C, YKR082W, YOR046C, YGL097W	221	14	880	2.84421	0.705939	0.407585	0.407585
GO:0006606~protein import into nucleus	11	4.97738	0.00497869	YLR293C, YJR074W, YJR042W, YDR002W, YGL092W, YNL189W, YMR235C, YLR347C, YMR308C, YKR082W, YGL097W	221	18	880	2.43338	0.954019	0.653413	0.653413
GO:0006412~translation	19	8.59729	0.00529508	YOR361C, YPR033C, YBL076C, YEL034W, YOR204W, YHR019C, YNL247W, YOR260W, YAL003W, YOR168W, YPL160W, YDR341C, YBR143C, YGR264C, YGL245W, YDR172W, YLR029C, YOR335C, YBR079C	221	41	880	1.84527	0.962211	0.653413	0.653413
GO:0006418~tRNA aminoacylation for protein translation	8	3.61991	0.00720924	YNL247W, YOR168W, YPL160W, YDR341C, YBL076C, YGR264C, YGL245W, YHR019C	221	11	880	2.89593	0.988486	0.741351	0.741351
GO:0006506~GPI anchor biosynthetic process	12	5.42986	0.00914287	YJL091C, YDR331W, YLR088W, YDR437W, YHR188C, YLR459W, YDR434W, YPL175W, YGL142C, YOR149C, YPL076W, YLL031C	221	22	880	2.17195	0.996542	0.743667	0.743667
GO:0006406~mRNA export from nucleus	7	3.16742	0.00964236	YPL169C, YJR042W, YIR005W, YDL207W, YDL084W, YMR308C, YOR046C	221	9	880	3.09703	0.997467	0.743667	0.743667
GO:0016255~attachment of GPI anchor to protein	5	2.26244	0.015359	YDR331W, YLR088W, YHR188C, YLR459W, YDR434W	221	5	880	3.9819	0.999929	1	1
GO:0051123~RNA polymerase II transcriptional preinitiation complex assembly	11	4.97738	0.0193447	YMR227C, YML114C, YDR145W, YHR058C, YML098W, YGR274C, YGL112C, YOR194C, YBR198C, YPR086W, YGR005C	221	21	880	2.08576	0.999994	1	1
GO:0016573~histone acetylation	9	4.0724	0.0259697	YDR145W, YGR274C, YOR244W, YGL112C, YBR198C, YJL115W, YDR392W, YLL002W, YFL039C	221	16	880	2.23982	1	1	1
GO:0006409~tRNA export from nucleus	6	2.71493	0.0267081	YPL169C, YGL092W, YDL207W, YMR235C, YKR082W, YOR046C	221	8	880	2.98643	1	1	1
GO:0006974~cellular response to DNA damage stimulus	16	7.23982	0.0317091	YDR288W, YDR311W, YKL113C, YMR224C, YLL036C, YML069W, YLR007W, YER171W, YLR005W, YHR164C, YOR244W, YDL105W, YML032C, YJL047C, YLL002W, YML023C	221	38	880	1.67659	1	1	1
