# Supplementary material for: Elimination of virus-like particles reduces protein aggregation and extends replicative lifespan in Saccharomyces cerevisiae
Source: Proc Natl Acad Sci U S A. 2024 Mar 25;121(14):e2313538121. doi: 10.1073/pnas.2313538121 (PMC10998562; doi:10.1073/pnas.2313538121)
Supplement: Supplementary file 8 — Dataset S07 (XLSX) [file pnas.2313538121.sd07.xlsx]

## Sheet: Table S7 Hsp104 interactors
Table S7: Hsp104 associated genes: p-body/stress granule/VLP (greater than 2-fold at 38C, FET < 0.005)
Systematic Name	gene name 1	Description	BY4741 control	BY4741 38 control	Hsp104	Hsp104 38	n_obs	total obs	total Hsp104 38	Fold over expect 30	FET Hsp104 30	Fold over expect 38	FET Hsp104 38
YLL026W	HSP104	Heat shock protein 104 OS=Saccharomyces cerevisiae (strain ATCC 204508 / S288c) GN=HSP104 PE=1 SV=2	16	33	1513	1531	5446	2402556	7867	112.511	1.1068e-30	85.8543	0
YDL160C	DHH1	ATP-dependent RNA helicase DHH1 OS=Saccharomyces cerevisiae (strain ATCC 204508 / S288c) GN=DHH1 PE=1 SV=1	2	0	14	18	783			5.68008	2.73753e-07	7.02061	2.35796e-10
YMR045C	TY1B-MR1	Transposon Ty1-MR1 Gag-Pol polyprotein OS=Saccharomyces cerevisiae (strain ATCC 204508 / S288c) GN=TY1B-MR1 PE=1 SV=2	0	0	19	43	3440			1.75462	0.00732124	3.81746	2.89571e-13
YPR137C-B	TY1B-PR1	Transposon Ty1-PR1 Gag-Pol polyprotein OS=Saccharomyces cerevisiae (strain ATCC 204508 / S288c) GN=TY1B-PR1 PE=3 SV=1	18	18	34	77	10014			1.0786	0.0622689	2.34827	1.64628e-11
YJR029W	TY1B-JR2	Transposon Ty1-JR2 Gag-Pol polyprotein OS=Saccharomyces cerevisiae (strain ATCC 204508 / S288c) GN=TY1B-JR2 PE=1 SV=3	0	0	0	76	9459			N/A	N/A	2.45376	3.07893e-12
